# Supplementary material for: An Adjustable Dark-Field Acoustic-Resolution Photoacoustic Imaging System with Fiber Bundle-Based Illumination
Source: Biosensors (Basel). 2021 Aug 3;11(8):262. doi: 10.3390/bios11080262 (PMC8391745; doi:10.3390/bios11080262)
Supplement: Supplementary file 1 [file biosensors-11-00262-s001.zip]

Archive with 6 entries (6 files):
- Movie S1_Charles_2020-1126.mp4
- Movie S2_Charles_2020-1126.mp4
- Movie S3_Charles_2020-1126.mp4
- Movie S4_Charles_2020-1126.mp4
- Movie S5_Charles_2020-1126.mp4
- Movie S6_Charles_2020-1126.mp4
